# Supplementary material for: Prognostic Factors in Patients with Sudden Cardiac Arrest and Acute Myocardial Infarction Undergoing Percutaneous Interventions with the LUCAS-2 System for Mechanical Cardiopulmonary Resuscitation
Source: J Clin Med. 2022 Jul 4;11(13):3872. doi: 10.3390/jcm11133872 (PMC9267592; doi:10.3390/jcm11133872)
Supplement: Supplementary file 1 [file jcm-11-03872-s001.zip]

Archive with 1 entries (1 files):
- jcm-1767586-supplementary.pdf
